# Supplementary material for: FMRP expression in primary breast tumor cells correlates with recurrence and specific site of metastasis
Source: PLoS One. 2023 Jun 28;18(6):e0287062. doi: 10.1371/journal.pone.0287062 (PMC10306178; doi:10.1371/journal.pone.0287062)
Supplement: S1 Data — (XLSX) [file pone.0287062.s001.xlsx]

## Sheet: Foglio1
N.	Cases/CTR	D/B	censorizzazione	age (enrollment)	age (BC)	data ricovero	metastasis/censored	OBS yrs	Obs months	Histological N.	T (cm)	grading	ER (%)	PR (%)	Cerb2 (ASCO-CAP 2013)	ki67 (%)	Mol. Sub. DEF	CYTOPLASMIC FMRP	NUCLEAR FMRP	Subtype	MULTIFOCALE	MULTICENTRICO	BILATERALE	pT	T	pN	N POS (1/0)	date of surgery	type of surgery	side	BCT	SNB	surgery 2	date of metastasis	time mts (months)	time mts (days)	site of MTS	Bone	Lung	Liver	Brain	LN	Peritoneum	Skin	Surrene	MULTIPLE
1	CTR	1932-12-04	2014-12-31	82.0719	76.4917	2009-06-01	2014-12-31	5.5863	67.0356		0.9	pT1b Nmic Mx	95	90	NEGATIVO	20	LUMB-	2	48.3	duttale	1	0	0	T1b	1	N1	1	2009-06-01	QUADRANTECTOMIA	DX	1	0
2	CTR	1958-03-04	2014-12-31	56.8275	50.6111	2008-10-14	2014-12-31	6.21644	74.5973		2	pT2 N1a Mx	90	90	NEGATIVO	10	LUMA	2	44.7	duttale	0	0	0	T2	2	N1a	1	2008-10-21	MASTECTOMIA	DX	0	0
4	CTR	1957-01-06	2014-12-31	57.9836	52.0111	2009-01-10	2014-12-31	5.97534	71.7041		0.7	pT1b N0sn Mx	95	60	NEGATIVO	5	LUMA	3	98.6	tubulare	0	0	0	T1b	1	N0	0	2009-01-13	QUADRANTECTOMIA	DX	1	1
6	CTR	1941-02-10	2014-12-31	73.8877	69.4139	2010-07-09	2011-03-22	0.70137	8.41644		10.4	pT3 Nx Mx	NEGATIVO	NEGATIVO	NEGATIVO	50	Basal	3	90.7	duttale	0	0	0	T3	3	Nx		2010-07-10	MASTECTOMIA	DX	0	0		2011-03-22	8.43333	253	POLMONE	0	1	0	0	0	0	0	0	0
7	CTR	1952-04-23	2014-12-31	62.6879	53.9944	2006-04-21	2014-12-31	8.70137	104.416		2.4	pT2 N2a Mx	90	70	NEGATIVO	15	LUMA	3	49.13	duttale	0	0	0	T2	2	N2a	1	2006-04-22	QUADRANTECTOMIA	DX	1	0
9	CTR	1966-03-11	2014-12-31	48.8083	46.3556	2012-07-19	2014-12-31	2.45205	29.4247		2.6	pT2 N1 Mx	90	75	NEGATIVO	50	LUMB-	2	18.3	duttale	0	0	0	T2	2	N1	1	2012-07-19	QUADRANTECTOMIA	DX	1	0
10	CTR	1935-04-25	2014-12-31	79.6851	72.8722	2008-03-09	2014-12-31	6.81644	81.7973		1.8	pT1 N1 Mx	95	95	NEGATIVO	10	LUMA	2	34.8	lobulare	0	0	0	T1	1	N1a	1	2008-03-09	MASTECTOMIA	SX	0	0
11	CTR	1922-09-21	2014-12-31	92.2772	88.0667	2010-10-15	2014-12-31	4.2137	50.5644		4.8	pT2 N0 Mx	95	NEGATIVO	POSITIVO	10	LUMB+	2	60.3	duttale	0	0	0	T2	2	N0	0	2010-10-19	QUADRANTECTOMIA	DX	1	0
14	CTR	1951-02-22	2014-12-31	63.8549	61.3917	2012-07-13	2014-12-31	2.46849	29.6219		2	pT2 (m) N0 Mx	80	15	NEGATIVO	20	LUMB-	3	81.34	duttale	1	1	0	T2	2	N0	0	2012-07-13	MASTECTOMIA	SX	0	0
15	CTR	1940-06-15	2014-12-31	74.5428	71.1528	2011-08-10	2014-12-31	3.39452	40.7342		3.2	pT2 N3 Mx	90	30	NEGATIVO	30	LUMB-	2	18.6	duttale	0	0	0	T2	2	N3	1	2011-09-12	MASTECTOMIA	SN	0	0
16	CTR	1938-10-03	2014-12-31	76.2443	72.2694	2011-01-10	2014-12-31	3.97534	47.7041		2.8	pT2 N0 Mx	90	90	NEGATIVO	5	LUMA	3	22.3	duttale	0	0	0	T2	2	N0	0	2011-01-13	QUADRANTECTOMIA	DX	1	0
25	CTR	1954-12-24	2014-12-31	60.0198	52.7722	2007-10-02	2014-12-31	7.25205	87.0247		1.5	pT1c Nx Mx	90	90	NEGATIVO	5	LUMA	2	52.8	tubulare	0	0	0	T1c	1	Nx		2007-10-02	QUADRANTECTOMIA	DX	1	0
27	CTR	1943-07-12	2014-12-31	71.4716	62.0056	2005-07-14	2014-12-31	9.47123	113.655		1.7	pT1c Nx Mx	NEGATIVO	5	NEGATIVO	30	Basal	2	58.45	duttale	0	0	0	T1c	1	N1	1	2005-07-14	QUADRANTECTOMIA	DX	1	0
28	CTR	1959-04-16	2014-12-31	55.7098	46.2	2005-06-28	2014-12-31	9.51507	114.181		1.3	pT1c Nx Mx	90	90	POSITIVO	20	LUMB+	2	32.78	duttale	0	0	0	T1	1	N1	1	2005-06-28	QUADRANTECTOMIA	SN	1	0
29	C	1960-08-22	2014-12-31	54.3566	52.1722	2012-10-24	2012-10-09	0.0410959	0.493151		0.7	pT4b N1a Mx	90	90	NEGATIVO	30	LUMB-	1	12.1	duttale/lobulare	1	0	0	T4b	4	N1a	1	2010-07-29	MASTECTOMIA	DX	0	0	2012-05-21	2012-10-09	0	0	OSSA	1	0	0	0	0	0	0	0	0
30	C	1943-04-07	2014-12-31	71.7344	61.6389	2004-11-27	2008-10-03	3.85205	46.2247		3	pT2 Nx Mx	80	40	NEGATIVO	10	LUMA	1	26.73	duttale	0	0	0	T2	2	N2	1	2005-01-10	MASTECTOMIA	DX	0	0		03/10/2008	46.2	1386	OSSA, FEGATO	1	0	1	0	0	0	0	0	1
31	C	1945-06-11	2014-12-31	69.5565	63.5333	2008-12-23	2011-04-14	2.30685	27.6822		1.5	pT1c N0 Mx	50	20	NEGATIVO	40	LUMB-	0	8.75	duttale	0	0	0	T1c	1	N0	0	2008-12-23	QUADRANTECTOMIA	SN	1	0	2011-08-01	2011-04-14	27.7	831	POLMONE, LINFONODI	0	1	0	0	1	0	0	0	1
32	CTR	1948-03-27	2014-12-31	66.7618	61.2028	2009-06-10	2014-12-31	5.56164	66.7397		1	pT1b N0 Mx	NEGATIVO	NEGATIVO	POSITIVO	70	HER2	3	44.6	duttale	0	0	0	T1b	1	N0	0	2009-06-10	MASTECTOMIA	DX	0	0
36	C	1942-03-01	2014-12-31	72.8357	67.6889	2009-11-09	2011-03-11	1.33425	16.011		0.8	pT1 N0 Mx	95	30	NEGATIVO	10	LUMA	1	24.18	duttale	0	0	0	T1	1	N0	0	2009-11-09	QUADRANTECTOMIA	SN	1	1		11/03/2011	16.0667	482	OSSA	1	0	0	0	0	0	0	0	0
37	CTR	1943-04-08	2014-12-31	71.7317	68.8611	2012-02-18	2014-12-31	2.86849	34.4219		0.7	pT1b N0sn Mx	95	5	NEGATIVO	20	LUMB-	3	74.83	duttale	0	0	0	T1b	1	N0	0	2012-02-17	QUADRANTECTOMIA	DX	1	1
41	CTR	1932-07-03	2014-12-31	82.4935	76.1611	2008-09-01	2012-02-28	3.49315	41.9178		1.8	pT1c N1a Mx	NEGATIVO	NEGATIVO	POSITIVO	60	HER2	3	96.2	duttale	0	0	0	T1c	1	N1	1	2008-09-15	QUADRANTECTOMIA	DX	1	0		2012-02-28	41.9	1257	FEGATO, LINFONODI;	0	0	1	0	1	0	0	0	1
42	CTR	1949-03-18	2014-12-31	65.7892	61.7361	2010-12-13	2014-12-31	4.05205	48.6247		1.5	pT1c N0sn Mx	95	70	NEGATIVO	15	LUMA	2	40.7	duttale	0	0	0	T1c	1	N0	0	2010-12-20	QUADRANTECTOMIA	SN	1	1
43	CTR	1963-10-05	2014-12-31	51.2389	45.4694	2009-03-24	2014-12-31	5.77534	69.3041		6	pT3 N2a Mx	10	2	POSITIVO	40	HER2	2	10.33	duttale	0	0	0	T3	3	N2	1	2009-03-24	MASTECTOMIA	DX	0	0
46	CTR	1941-12-29	2014-12-31	73.0061	66.9028	2008-11-24	2014-12-31	6.10411	73.2493		1.9	pT1c pN2 Mx	95	90	NEGATIVO	30	LUMB-	3	97.48	duttale	0	0	0	T1c	1	N2	1	2008-11-24	QUADRANTECTOMIA	DX	1	0
51	CTR	1943-10-12	2014-12-31	71.2197	63.1139	2006-11-23	2014-12-31	8.10959	97.3151		3	pT1c N0sn Mx	60	15	NEGATIVO	5	LUMA	2	17.86	lobulare	1	0	0	T1c	1	N0	0	2006-11-23	QUADRANTECTOMIA	DX	1	1
52	CTR	1967-01-02	2014-12-31	47.9945	43.5694	2010-07-27	2014-12-31	4.43288	53.1945		12	pT1c N3a Mx	75	NEGATIVO	NEGATIVO	30	LUMB-	1	30.16	duttale	1	1	0	T1c	1	N3a	1	2010-07-29	MASTECTOMIA	DX	0	0	2010-10-14
53	CTR	1945-09-02	2014-12-31	69.3292	60.3	2005-12-20	2014-12-31	9.03562	108.427		3	pT2 N0 Mx	80	70	NEGATIVO	5	LUMA	2	26.93	duttale	0	0	0	T2	2	N0	0	2005-12-20	QUADRANTECTOMIA	SN	1	0
55	CTR	1933-03-28	2014-12-31	81.7618	74.575	2007-10-25	2014-12-31	7.18904	86.2685		3.5	pT2 N0 Mx	95	90	NEGATIVO	10	LUMA	3	70.36	duttale	0	0	0	T2	2	N0	0	2007-10-25	MASTECTOMIA	DX	0	0
57	CTR	1950-03-08	2014-12-31	64.8166	60.7583	2010-12-11	2014-12-31	4.05753	48.6904		2.5	pT1c N0 Mx	90	90	NEGATIVO	5	LUMA	2	31.88	duttale	0	0	0	T1c	1	N0	0	2010-12-04	QUADRANTECTOMIA	SN	1	0
58	C	1934-04-11	2014-12-31	80.7235	73.4917	2007-10-08	2011-04-15	3.52055	42.2466		2	pT2 N1aimc Mx	80	30	POSITIVO	10	LUMB+	0	0	duttale	0	0	0	T2	2	N1a	1	2007-10-09	MASTECTOMIA	SN	0	0		2011-04-15	42.2333	1267	OSSA	1	0	0	0	0	0	0	0	0
59	CTR	1961-04-30	2014-12-31	53.6714	50.8056	2012-02-20	2014-12-31	2.86301	34.3562		3.5	pT2 N1 Mx	90	60	NEGATIVO	15	LUMA	3	60.12	duttale	0	0	0	T2	2	N1	1	2012-02-20	MASTECTOMIA	SX	0	0
60	CTR	1969-08-27	2014-12-31	45.3456	37.2222	2006-11-17	2014-12-31	8.12603	97.5123		1.2	pT1b N0 Mx	40	40	NEGATIVO	40	LUMB-	3	53.8	duttale	1	1	0	T1b	1	N0	0	2007-03-29	MASTECTOMIA	DX	0	0
61	C	1937-06-24	2014-12-31	77.5209	68.9333	2006-05-31	2006-04-04	0.156164	1.87397		2	pT1c N0 Mx	5	5	NEGATIVO	50	Basal	2	44.48	duttale	1	0	0	T1c	1	N0	0	2003-12-12	QUADRANTECTOMIA	SN	1	0		2006-04-04	0	0	FAGATO, POLMONE, OSSA	1	1	1	0	0	0	0	0	1
62	C	1948-10-09	2014-12-31	66.2252	57.7944	2006-07-25	2006-10-09	0.208219	2.49863		2.3	pT2 Nx Mx	NEGATIVO	NEGATIVO	POSITIVO	30	HER2	1	13.3	duttale	0	0	0	T2	2	Nx		2006-07-25	QUADRANTECTOMIA	DX	1	0	2008-02-04	2006-10-09	2.46667	74	FEGATO, ENCEFALO	0	0	1	1	0	0	0	0	1
64	C	1967-04-14	2014-12-31	47.7153	38.4528	2005-09-27	2005-09-24	0.00821918	0.0986301		2.5	pT2 N2a Mx	60	75	NEGATIVO	30	LUMB-	3	70.11	duttale	0	0	0	T2	2	N2a	1	2005-09-27	MASTECTOMIA	SN	0	0		2005-09-24	0	0	FEGATO, POLMONE	0	1	1	0	0	0	0	0	1
65	CTR	1958-04-19	2014-12-31	56.7016	53.8	2012-02-07	2014-12-31	2.89863	34.7836		1.5	pT1c N1sn Mx	90	15	NEGATIVO	20	LUMB-	2	40.56	lobulare	0	0	0	T1c	1	N1	1	2012-02-01	QUADRANTECTOMIA	DX	1	0
67	C	1943-05-23	2014-12-31	71.6085	63.4833	2006-11-17	2010-09-30	3.87123	46.4548		1.8	pT1c Nx Mx	70	5	NEGATIVO	40	LUMB-	0	5.8	duttale	0	0	0	T1c	1	N2	1	2006-11-17	QUADRANTECTOMIA	SN	1	0	2011-03-08	2010-09-30	46.4333	1393	POLMONE	0	1	0	0	0	0	0	0	0
69	CTR	1961-10-21	2014-12-31	53.1951	44.0583	2005-11-12	2014-12-31	9.13973	109.677		2.2	pT2 N1 Mx	70	70	NEGATIVO	20	LUMB-	3	40.61	duttale	0	0	0	T2	2	N1	1	2005-11-12	MASTECTOMIA	SN	0	0
71	C	1949-07-15	2014-12-31	65.4634	58.8944	2008-06-07	2010-10-06	2.33151	27.9781		0.5	pT2 N1 Mx	80	40	NEGATIVO	20	LUMB-	2	11.2	lobulare	0	0	0	T2	2	N1	1	2008-06-07	MASTECTOMIA	SN	0	0		2010-10-06	27.9667	839	OSSA	1	0	0	0	0	0	0	0	0
72	CTR	1945-03-14	2014-12-31	69.8001	60.3139	2005-07-07	2014-12-31	9.49041	113.885		2.2	pT2 Nx Mx	80	80	NEGATIVO	20	LUMB-	3	48.23	duttale	0	0	0	T2	2	N2	1	2005-07-07	QUADRANTECTOMIA	DX	1	0
74	CTR	1961-08-04	2014-12-31	53.4086	49.4139	2011-01-03	2014-12-31	3.99452	47.9342		2	pT1c	80	90	NEGATIVO	15	LUMA	1	12.51	lobulare	1	0	0	T1c	1	N0	0	2011-01-03	MASTECTOMIA	DX	0	1
76	CTR	1934-07-30	2014-12-31	80.4223	74.1361	2008-09-19	2014-12-31	6.28493	75.4192		3.5	Pt2 N2 Mx	NEGATIVO	NEGATIVO	NEGATIVO	70	Basal	3	61.22	duttale	1	0	0	T2	2	N2	1	2008-09-20	MASTECTOMIA	DX	0	0
77	CTR	1947-01-01	2014-12-31	67.9973	58.8806	2005-11-18	2014-12-31	9.12329	109.479		3	pT2 N0 Mx	40	20	NEGATIVO	10	LUMA	2	24.63	duttale	0	0	0	T2	2	N0	0	2006-04-19	MASTECTOMIA	DX	0	0
80	CTR	1959-12-18	2014-12-31	55.0363	48.9806	2008-12-11	2014-12-31	6.05753	72.6904		0.7	pT1b N0 Mx	90	90	NEGATIVO	15	LUMA	1	28.12	duttale	0	0	0	T1b	1	N0	0	2008-12-11	QUADRANTECTOMIA	SN	1	0
86	C	1940-02-16	2014-12-31	74.8713	65.2583	2005-05-19	2010-04-10	4.89589	58.7507		1.1	pT1c N0 Mx	90	70	NEGATIVO	10	LUMA	1	9.7	duttale	0	0	0	T1c	1	N0	0	2005-05-20	QUADRANTECTOMIA	SN	1	1		2010-04-10	58.7	1761	OSSA, POLMONE	1	1	0	0	0	0	0	0	1
87	CTR	1962-03-21	2014-12-31	52.781	47.025	2009-03-31	2014-12-31	5.75616	69.074		0.1	pT1mic N0sn Mx	50	10	NEGATIVO	5	LUMA	3	35.6	duttale	0	0	0	T1	1	N0	0	2009-07-01	QUADRANTECTOMIA	SN	1	1
88	CTR	1943-01-05	2014-12-31	71.9863	67.2722	2010-04-13	2014-12-31	4.72055	56.6466		1.5	pT1c N1 Mx	NEGATIVO	NEGATIVO	NEGATIVO	11	Basal	3	92.18	duttale	0	0	0	T1c	1	N2	1	2010-04-13	QUADRANTECTOMIA	DX	1	0
89	C	1951-07-25	2014-12-31	63.436	54.475	2006-01-16	2008-07-24	2.52055	30.2466		3.5	pT2 N1 Mx	NEGATIVO	NEGATIVO	POSITIVO	30	HER2	1	16.81	duttale	0	0	0	T2	2	N1	1	2006-01-16	MASTECTOMIA	SN	0	0		2008-07-24	30.2667	908	POLMONE, ENCEFALO	0	1	0	1	0	0	0	0	1
90	CTR	1964-09-05	2014-12-31	50.3183	45.8806	2010-07-22	2014-12-31	4.44658	53.3589		3	pT2 Nx Mx	90	80	NEGATIVO	10	LUMA	2	22.53	duttale	0	0	0	T2	2	N0	0	2010-07-22	MASTECTOMIA	DX	0	0
91	C	1964-12-06	2014-12-31	50.0664	47.8806	2012-10-23	2012-03-22	0.589041	7.06849		3	pT2 N3a Mx	90	70	NEGATIVO	40	LUMB-	0	4.98	duttale	0	0	0	T4a	4	N3a	1	2011-12-22	MASTECTOMIA	SN	0	0		2012-03-22	0	0	OSSA,LINFONODI	1	0	0	0	1	0	0	0	1
93	C	1927-01-27	2014-12-31	87.9261	78.2778	2005-05-07	2005-05-16	0.0246575	0.29589		2.5	pT4 Nx Mx	90	60	NEGATIVO	20	LUMB-	2	20.07	duttale	1	0	0	T4	4	Nx		2005-05-19	MASTECTOMIA	SN	0	0		16/05/2005	0.3	9	OSSA, LINFONODI;	1	0	0	0	1	0	0	0	1
95	CTR	1923-12-31	2014-12-31	91.0007	84.7694	2008-10-07	2014-12-31	6.23562	74.8274		5	pT2 N3a Mx	90	70	NEGATIVO	10	LUMA	3	21.8	duttale	0	0	0	T2	2	N3a	1	2008-10-17	MASTECTOMIA	SN	0	0
98	CTR	1963-11-26	2014-12-31	51.0965	41.95	2005-11-08	2014-12-31	9.15068	109.808		1.2	pT1a Nx Mx	40	40	NEGATIVO	30	LUMB-	2	12.3	duttale	1	0	0	T1a	1	N0	0	2005-11-08	QUADRANTECTOMIA	DX	1	1
100	CTR	1940-01-18	2014-12-31	74.9507	71.7333	2011-10-12	2014-06-10	2.66301	31.9562		9	pT2 N3 Mx	NEGATIVO	NEGATIVO	NEGATIVO	20	Basal	2	10.87	lobulare	0	0	0	T2	2	N3	1	2011-10-12	MASTECTOMIA	SN	0	0		2014-06-10	31.9333	958	OSSA	1	0	0	0	1	0	0	0	1
101	CTR	1958-08-13	2014-12-31	56.384	47.8917	2006-07-04	2014-12-31	8.49863	101.984		2.2	pT2 Nx Mx	80	30	NEGATIVO	30	LUMB-	3	80.06	duttale	1	1	0	T2	2	N1	1	2006-07-04	MASTECTOMIA	SN	0	0
104	CTR	1967-08-31	2014-12-31	47.3347	40.7	2008-05-12	2014-12-31	6.6411	79.6932		1.1	pT1b N0 Mx	95	95	NEGATIVO	20	LUMB-	3	97.38	duttale	0	0	0	T1b	1	N0	0	2008-05-12	MASTECTOMIA		0	0
106	CTR	1965-05-30	2014-12-31	49.5893	44.8556	2010-04-08	2014-12-31	4.73425	56.811		1	pT1b N1 Mx	99	99	NEGATIVO	15	LUMA	2	19.12	duttale	1	0	0	T1b	1	N1	1	2010-04-08	MASTECTOMIA	SN	0	0
107	C	1937-06-25	2014-12-31	77.5181	67.4778	2004-12-17	2009-08-06	4.63836	55.6603		0.6	pT1 Nx Mx	30	30	NEGATIVO	60	LUMB-	3	73.36	duttale	0	0	1	T2	2	N3	1	2005-06-10	MASTECTOMIA	SN	0	0		2009-08-06	55.6333	1669	OSSA, POLMONE, LINFONODI	1	1	0	0	1	0	0	0	1
110	C	1965-01-05	2014-12-31	49.9863	43.2917	2008-04-20	2014-12-31	6.70137	80.4164		1.7	pT1c N1mi Mx	90	80	NEGATIVO	40	LUMB-	0	9.03	duttale	1	0	0	T1c	1	N1	1	2008-04-22	QUADRANTECTOMIA	DX	1	0
111	CTR	1932-04-07	2014-12-31	82.7317	77.1889	2009-06-15	2014-12-31	5.54795	66.5753		1.6	pT1c N1 Mx	NEGATIVO	70	POSITIVO	70	LUMB+	1	6.87	duttale	0	0	0	T1c	1	N1	1	2009-06-15	MASTECTOMIA	DX	0	0
112	C	1962-02-11	2014-12-31	52.885	47.2167	2009-04-29	2009-06-30	0.169863	2.03836		3.7	pT2 N3a Mx	5	NEGATIVO	POSITIVO	20	HER2	0	7.66	duttale	1	0	0	T2	2	N3a	1	2009-04-30	QUADRANTECTOMIA	SN	1	0		2009-06-30	2.03333	61	LINFONODI	0	0	0	0	1	0	0	0	0
114	C	1940-04-01	2014-12-31	74.7481	69.2056	2009-06-15	2009-07-09	0.0657534	0.789041		2.5	pT2 N3a Mx	90	10	NEGATIVO	30	LUMB-	0	5.81	duttale	0	0	0	T2	2	N3	1	2009-06-15	MASTECTOMIA	DX	0	0		2009-07-09	0.8	24	OSSA	1	0	0	0	0	0	0	0	0
117	CTR	1944-06-06	2014-12-31	70.5674	64.925	2009-05-09	2014-12-31	5.64932	67.7918		2	pT2 N0 Mx	NEGATIVO	NEGATIVO	POSITIVO	20	HER2	3	77.38	duttale	0	0	0	T1b	1	N0	0	2009-09-30	QUADRANTECTOMIA	DX	1	1
118	CTR	1948-05-06	2014-12-31	66.6523	57.6889	2006-01-14	2014-12-31	8.96712	107.605		1.5	pT1mic N0 Mx	NEGATIVO	NEGATIVO	NEGATIVO	5	Basal	3	18.6	duttale	0	0	0	T1	1	N0	0	2006-01-18	QUADRANTECTOMIA	DX	1	0
119	C	1945-08-02	2014-12-31	69.4141	58.2194	2003-10-21	2006-12-15	3.15342	37.8411		1	pT1c Nx Mx	60	60	NEGATIVO	NEGATIVO	LUMA	0	6.63	lobulare	0	0	0	T1c	1	N3a	1	2003-10-21	QUADRANTECTOMIA	SN	1	0		2006-12-15	37.8	1134	OSSA	1	0	0	0	0	0	0	0	0
121	C	1939-03-14	2014-12-31	75.8001	65.3333	2004-07-14	2006-06-15	1.92055	23.0466		1.2	pT2 N0sent Mx	60	20	POSITIVO	5	LUMB+	0	8.86	duttale	0	0	0	T2	2	N0	0	2004-07-14	QUADRANTECTOMIA	SN	1	1		2006-06-15	23.0333	691	OSSA, LINFONODI	1	0	0	0	1	0	0	0	1
122	C	1939-07-27	2014-12-31	75.4305	71.0639	2010-08-20	2010-08-20	0	0		3.7	pT2 N0 Mx	95	80	NEGATIVO	10	LUMA	1	30.69	duttale	0	0	0	Tx		Nx		2010-08-06	BIOPSIA	SN	1	0		2010-08-20	0	0	OSSA, FEGATO, PERITONEO;	1	0	1	0	0	1	0	0	1
124	CTR	1943-05-05	2014-12-31	71.6578	64.9333	2008-04-11	2014-12-31	6.72603	80.7123		1.7	pT1c N0 Mx	NEGATIVO	NEGATIVO	NEGATIVO	70	Basal	3	83.9	duttale	0	0	0	T1c	1	N0	0	2008-04-18	QUADRANTECTOMIA	SX	1	0
125	CTR	1950-08-10	2014-12-31	64.3922	61.3611	2011-12-20	2014-12-31	3.03288	36.3945		1.6	pT1c N1mi Mx	80	NEGATIVO	POSITIVO	30	LUMB+	1	21.33	duttale	1	0	0	T1c	1	N1	1	2011-12-19	MASTECTOMIA	DX	0	0
